# Supplementary material for: 2,2′-Dimethyl-4,4′-(sulfonyldi-p-phenyl­ene)dibut-3-yn-2-ol dihydrate
Source: Acta Crystallogr Sect E Struct Rep Online. 2009 Jan 8;65(Pt 2):o212. doi: 10.1107/S160053680804350X (PMC2968150; doi:10.1107/S160053680804350X)
Supplement: Supplementary file 2 [file e-65-0o212-Isup2.hkl]

# 
# h,k,l, Fc-squared, Fo-squared, sigma(Fo-squared) and status flag 
# 
data_I
_shelx_title ' MJ6 in Amm2' 
_shelx_refln_list_code          4 
_shelx_F_calc_maximum      149.40 
_exptl_crystal_F_000       444.00 
_reflns_d_resolution_high  0.8247 
 
loop_ 
 _symmetry_equiv_pos_as_xyz 
 'x, y, z' 
 '-x, -y, z' 
 '-x, y, z' 
 'x, -y, z' 
 'x, y+1/2, z+1/2' 
 '-x, -y+1/2, z+1/2' 
 '-x, y+1/2, z+1/2' 
 'x, -y+1/2, z+1/2' 
 
_cell_length_a    19.7507 
_cell_length_b    10.9043 
_cell_length_c     5.0915 
_cell_angle_alpha  90.000 
_cell_angle_beta   90.000 
_cell_angle_gamma  90.000 
 
_shelx_F_squared_multiplier     1.000 
 
loop_ 
 _refln_index_h 
 _refln_index_k 
 _refln_index_l 
 _refln_F_squared_calc 
 _refln_F_squared_meas 
 _refln_F_squared_sigma 
 _refln_observed_status 
   0   0  -6      306.79      261.16     21.55 o 
   1   0  -6        8.57        0.01     12.85 o 
   2   0  -6       55.25       53.45     13.32 o 
   3   0  -6      305.60      260.10     21.06 o 
   4   0  -6        9.96       11.47     11.28 o 
   5   0  -6       97.59       48.74     15.31 o 
   0   2  -6      264.08      261.02     19.22 o 
   1   2  -6        6.25        8.39     12.66 o 
   2   2  -6       44.31       48.23     12.08 o 
   3   2  -6      100.72       89.39     14.58 o 
   0   1  -5      201.35      198.01     14.84 o 
   1   1  -5        5.00        0.00     11.27 o 
   2   1  -5      157.83      141.57     13.99 o 
   3   1  -5      354.29      299.77     18.49 o 
   4   1  -5       20.34        0.60     10.44 o 
   5   1  -5       54.84       73.98     10.47 o 
   6   1  -5      220.73      220.84     14.24 o 
   7   1  -5      120.38      102.72     12.16 o 
   8   1  -5       15.33       14.33     10.00 o 
   9   1  -5       27.86        9.36     10.97 o 
  10   1  -5       21.38        0.69     10.32 o 
  11   1  -5       66.19       73.34     11.30 o 
  12   1  -5       46.12       34.73     11.53 o 
  13   1  -5       15.62       13.23     10.59 o 
   0   3  -5      104.66       78.09     14.67 o 
   1   3  -5      360.76      345.34     18.61 o 
   2   3  -5      152.35      141.20     14.26 o 
   3   3  -5      206.74      205.20     14.95 o 
   4   3  -5       11.32       14.46      9.82 o 
   5   3  -5       68.68       83.88     11.69 o 
   6   3  -5       45.48       27.58     11.08 o 
   7   3  -5       50.56       62.26     10.92 o 
   8   3  -5       10.96        5.08      9.18 o 
   9   3  -5       72.90       55.91     12.38 o 
  10   3  -5       50.17       61.72     10.30 o 
  11   3  -5      131.96      117.92     13.30 o 
  12   3  -5       43.60       68.92      9.75 o 
   0   5  -5      171.52      160.44     14.71 o 
   1   5  -5      226.31      193.05     15.85 o 
   2   5  -5      208.32      187.55     15.85 o 
   3   5  -5      103.84       95.47     12.73 o 
   4   5  -5       31.28       29.65     10.03 o 
   5   5  -5       22.77       31.08      9.64 o 
   6   5  -5       70.79       95.08     11.85 o 
   7   5  -5       22.00        3.22     11.95 o 
   8   5  -5       37.95       29.56     11.43 o 
   9   5  -5       10.43        0.01     11.82 o 
  10   5  -5       86.69       81.16     13.92 o 
   0   7  -5       46.74       23.44     13.53 o 
   1   7  -5       22.28       10.43     10.59 o 
   2   7  -5       26.79       22.07     11.02 o 
   3   7  -5       74.72       72.67     12.62 o 
   4   7  -5        3.82        8.36      8.77 o 
   5   7  -5       13.43       32.30      9.61 o 
   0   0  -4      545.35      571.89     17.05 o 
   1   0  -4      223.73      212.75     12.06 o 
   2   0  -4      183.28      157.06     11.30 o 
   3   0  -4       93.21       58.23     10.27 o 
   4   0  -4       49.59       56.50      8.54 o 
   5   0  -4       21.78       18.77      8.10 o 
   6   0  -4      185.88      210.28     10.38 o 
   7   0  -4      117.37      150.80      9.99 o 
   8   0  -4       93.17      106.93      9.90 o 
   9   0  -4       67.02       65.17      9.75 o 
  10   0  -4      783.82      691.14     20.76 o 
  11   0  -4       76.55       72.63     10.10 o 
  12   0  -4      195.33      170.55     13.33 o 
  13   0  -4      115.36      108.83     11.02 o 
  14   0  -4       97.30       94.09     11.23 o 
  15   0  -4       11.22        8.39      8.78 o 
  16   0  -4       42.26       38.99      9.36 o 
  17   0  -4        1.79        0.01      8.05 o 
  18   0  -4       18.63       24.64      8.47 o 
   0   2  -4      170.21      171.19     12.97 o 
   1   2  -4      415.89      401.68     15.54 o 
   2   2  -4       39.65       32.10      9.95 o 
   3   2  -4      133.58      125.36     11.65 o 
   4   2  -4       88.38       92.80      9.87 o 
   5   2  -4      201.01      214.18     11.93 o 
   6   2  -4      154.87      179.23     11.19 o 
   7   2  -4      117.60      112.18     11.03 o 
   8   2  -4      104.23      127.93      9.38 o 
   9   2  -4      269.11      248.92     14.58 o 
  10   2  -4       81.62       54.37     10.85 o 
   5   4  -4      356.12      383.62     15.17 o 
   6   4  -4      660.60      663.82     19.96 o 
   7   4  -4       32.43       12.27      9.27 o 
   8   4  -4      152.41      123.28     11.26 o 
   9   4  -4      321.86      340.75     16.81 o 
  10   4  -4       86.49       85.90     11.77 o 
  11   4  -4      179.12      178.01     13.06 o 
  12   4  -4      178.29      175.70     13.10 o 
  13   4  -4      124.03      151.81     13.23 o 
  14   4  -4       74.91       72.01     12.62 o 
  15   4  -4       60.44       71.02     11.32 o 
  16   4  -4      212.50      227.87     16.57 o 
   0   6  -4      117.80      119.40     12.06 o 
   1   6  -4      187.91      177.88     13.48 o 
   2   6  -4       94.45      138.79     10.80 o 
   3   6  -4       85.61       82.49      9.87 o 
   4   6  -4      144.53      158.09     12.22 o 
   5   6  -4       79.80       62.46     10.59 o 
   6   6  -4      242.68      238.26     13.91 o 
   7   6  -4       29.41       14.12      9.73 o 
   8   6  -4       63.05       63.54     10.15 o 
   9   6  -4      135.59      133.19     12.86 o 
  10   6  -4        3.49       12.31      7.78 o 
  11   6  -4       55.99       66.99     10.39 o 
  12   6  -4       90.25       93.75     12.58 o 
  13   6  -4       74.91       76.45     11.37 o 
  14   6  -4       27.11       15.62     10.51 o 
   0   8  -4       45.21       48.67      9.85 o 
   1   8  -4       70.75       79.38      9.89 o 
   2   8  -4        0.19        0.01      8.63 o 
   3   8  -4        6.77        5.33      8.47 o 
   4   8  -4        2.75        0.01      8.56 o 
   5   8  -4       12.10       15.36      8.26 o 
   6   8  -4       29.87       30.90      9.69 o 
   7   8  -4       29.02       30.77      9.67 o 
   8   8  -4       16.37       20.59      9.67 o 
   9   8  -4       49.83       45.47     11.99 o 
  10   8  -4       91.93      107.67     12.01 o 
   0  10  -4       78.23       72.57     11.69 o 
   1  10  -4       31.42       15.54     11.12 o 
   0   1  -3      808.20      872.94     11.54 o 
   1   1  -3      458.09      488.93     12.58 o 
   2   1  -3      154.94      171.45      8.97 o 
   3   1  -3      260.02      280.27     10.57 o 
   4   1  -3      313.75      359.82     11.65 o 
   5   1  -3        9.98       19.59      5.79 o 
   6   1  -3       56.77       76.76      7.47 o 
   7   1  -3       61.52       68.14      7.51 o 
   8   1  -3      439.04      426.01     12.55 o 
   9   1  -3      903.94     1034.42     18.26 o 
  10   1  -3      292.88      299.40     12.44 o 
  11   1  -3      363.00      353.54     13.49 o 
  12   1  -3        7.77        9.07      7.77 o 
  13   1  -3       39.87       43.55      7.52 o 
  14   1  -3       13.84        9.57      7.01 o 
  15   1  -3       30.11       22.45      8.51 o 
  16   1  -3       63.65       68.49      8.54 o 
  17   1  -3       27.20        7.20      8.87 o 
  18   1  -3       19.13       19.50      8.48 o 
  19   1  -3       57.86       51.99      9.74 o 
  20   1  -3       33.64       31.66      8.52 o 
   0   3  -3      369.72      321.02      7.45 o 
   1   3  -3      118.53      115.67      8.31 o 
   2   3  -3      252.55      253.23      9.92 o 
   3   3  -3      580.10      641.24     15.05 o 
   4   3  -3      412.15      388.65     12.40 o 
   5   3  -3      190.48      242.31     11.80 o 
   6   3  -3     1846.82     1890.53     24.44 o 
   7   3  -3        0.86        0.81      7.43 o 
   8   3  -3     1027.37     1136.86     20.21 o 
   9   3  -3     1163.93     1232.75     21.55 o 
  10   3  -3       91.70       93.17      9.88 o 
  11   3  -3       81.56       98.46      9.86 o 
  12   3  -3      191.36      195.77     11.60 o 
  13   3  -3       44.40       53.31      7.54 o 
  14   3  -3      285.22      321.24     14.25 o 
  15   3  -3       25.70       29.49      8.13 o 
  16   3  -3       87.90       88.85     10.28 o 
  17   3  -3       21.09       30.10      8.42 o 
  18   3  -3       44.98       51.69      9.81 o 
  19   3  -3       46.61       62.78      9.89 o 
  20   3  -3      134.84      147.50     12.53 o 
   0   5  -3      127.20      125.99      6.20 o 
   1   5  -3      242.31      233.08     11.33 o 
   2   5  -3       42.97       45.23      7.53 o 
   3   5  -3      747.14      743.49     16.98 o 
   4   5  -3      126.59      140.15      8.82 o 
   5   5  -3      636.79      617.24     17.57 o 
   6   5  -3     1265.45     1224.84     23.98 o 
   7   5  -3      245.47      252.63     12.18 o 
   8   5  -3      818.18      864.61     20.57 o 
   9   5  -3      945.85      950.23     20.92 o 
  10   5  -3      316.53      286.75     14.78 o 
  11   5  -3       93.59      103.43     10.62 o 
  12   5  -3       87.90       81.28     10.40 o 
  13   5  -3      133.01      134.11     12.50 o 
  14   5  -3      229.97      246.02     15.15 o 
  15   5  -3      128.45      118.34     11.75 o 
  16   5  -3       20.79       37.14      8.20 o 
  17   5  -3       57.35       58.42     10.17 o 
  18   5  -3       15.50       22.65      9.10 o 
   0   7  -3       60.69       74.56      7.19 o 
   1   7  -3       40.97       36.49      9.11 o 
   2   7  -3       96.15       63.72      8.71 o 
   3   7  -3       30.21       29.52      7.43 o 
   4   7  -3       84.39      100.87      9.21 o 
   5   7  -3       21.52       34.15      6.75 o 
   6   7  -3      144.18      125.28     10.49 o 
   7   7  -3        0.67        1.91      7.36 o 
   8   7  -3      213.82      225.20     12.19 o 
   9   7  -3      227.85      217.14     12.99 o 
  10   7  -3       64.15       45.52      9.99 o 
  11   7  -3       31.81       38.76      8.52 o 
  12   7  -3       39.34       46.97      8.43 o 
  13   7  -3       11.32        4.01      9.40 o 
  14   7  -3       18.97       10.08      8.92 o 
  15   7  -3        5.93       18.10      6.16 o 
  16   7  -3       31.39       32.82      9.45 o 
   0   9  -3       64.78       60.80     10.17 o 
   1   9  -3       33.49       36.06      6.42 o 
   2   9  -3       58.04       57.25      9.62 o 
   3   9  -3       14.36        0.01      8.55 o 
   4   9  -3       39.73       55.29      8.15 o 
   5   9  -3       15.33       12.61      7.97 o 
   6   9  -3       12.85        0.01      8.39 o 
   7   9  -3       19.25       29.78      8.22 o 
   8   9  -3       45.19       54.58      9.25 o 
   9   9  -3      112.65      131.08     11.70 o 
  10   9  -3       90.85      100.14     11.66 o 
  11   9  -3       53.07       62.44      9.69 o 
  12   9  -3        7.22       21.71      8.68 o 
  13   9  -3        9.30       18.94      8.89 o 
   0  11  -3        0.94        0.01      9.63 o 
   1  11  -3       14.75       18.08      7.46 o 
   2  11  -3        6.01        0.01      8.09 o 
   3  11  -3       32.93       42.52     10.77 o 
   4  11  -3       17.29        9.79      9.64 o 
   5  11  -3       15.53       29.71      7.70 o 
   6  11  -3       15.89        9.66      9.66 o 
   0   0  -2     3176.93     4109.17     16.71 o 
   1   0  -2     1205.10     1673.35     10.63 o 
   2   0  -2     1857.62     2121.24      9.43 o 
   3   0  -2       41.44       33.23      4.15 o 
   4   0  -2      396.42      399.41      6.41 o 
   5   0  -2     3820.79     3897.60     18.16 o 
   6   0  -2     3623.91     4505.54     20.60 o 
   7   0  -2     5588.43     6419.52     25.38 o 
   8   0  -2      354.97      305.52      7.10 o 
   9   0  -2       85.67       73.01      5.05 o 
  10   0  -2     2005.14     2149.73     17.21 o 
  11   0  -2      256.19      242.75      7.29 o 
  12   0  -2      108.53      121.52      6.08 o 
  13   0  -2      303.41      316.19      8.31 o 
  14   0  -2       84.57       63.58      5.86 o 
  15   0  -2      203.64      213.67      7.97 o 
  16   0  -2       96.79       74.00      5.79 o 
  17   0  -2       45.39       49.06      5.60 o 
  18   0  -2       65.28       65.01      6.37 o 
  19   0  -2      201.39      237.22      9.22 o 
  20   0  -2      107.16       91.33      8.10 o 
  21   0  -2       55.60       55.57      7.64 o 
  22   0  -2       26.26       37.49      6.27 o 
   0   2  -2      449.94      464.18      6.91 o 
   1   2  -2      166.59      254.77      7.73 o 
   2   2  -2      627.23      646.61     10.65 o 
   3   2  -2      319.38      342.78      8.61 o 
   4   2  -2      333.00      293.13      7.79 o 
   5   2  -2      207.96      230.20      7.83 o 
   6   2  -2     3779.10     4012.63     19.23 o 
   7   2  -2      915.49      992.05     14.92 o 
   8   2  -2      282.73      275.26      8.90 o 
   9   2  -2       89.79       90.69      6.39 o 
  10   2  -2      398.81      415.18     11.43 o 
  11   2  -2      268.11      281.42      9.82 o 
  12   2  -2      197.33      194.88      8.90 o 
  13   2  -2       28.92       35.40      6.49 o 
  14   2  -2      128.00      123.94      8.78 o 
  15   2  -2       30.81       19.30      8.42 o 
  16   2  -2      219.87      199.27     11.89 o 
  17   2  -2       27.25       37.14      6.70 o 
  18   2  -2       95.72       85.31      9.38 o 
  19   2  -2       36.86        0.00     14.20 o 
  20   2  -2       91.76       77.90     10.76 o 
  21   2  -2       13.37        4.94      9.76 o 
  22   2  -2       59.11       83.37     10.12 o 
   0   4  -2      755.76      894.99     10.54 o 
   1   4  -2     2252.09     2387.40     21.68 o 
   2   4  -2      538.90      576.66     11.81 o 
   3   4  -2     1643.56     1642.48     18.58 o 
   4   4  -2      148.30      173.62      7.40 o 
   5   4  -2       74.46       79.00      6.21 o 
   6   4  -2     1007.00     1104.06     17.11 o 
   7   4  -2       41.31       55.80      6.55 o 
   8   4  -2      176.47      202.18      9.09 o 
   9   4  -2     1225.10     1130.92     18.92 o 
  10   4  -2      407.48      439.14     13.28 o 
  11   4  -2     1478.82     1368.29     22.21 o 
  12   4  -2      239.87      266.24     11.24 o 
  13   4  -2      402.34      427.49     13.16 o 
  14   4  -2        6.38       10.01      6.48 o 
  15   4  -2       11.41       14.61      5.79 o 
  16   4  -2       96.39      100.20      9.61 o 
  17   4  -2      168.92      167.28     10.92 o 
  18   4  -2       63.38       56.17     10.07 o 
  19   4  -2       61.95       78.13     10.32 o 
  20   4  -2       72.91       87.21     11.80 o 
  21   4  -2       50.46       69.38     11.23 o 
   0   6  -2       73.84       55.88      5.00 o 
   1   6  -2      613.42      625.58     14.53 o 
   2   6  -2       50.29       33.77      6.15 o 
   3   6  -2      628.08      665.38     13.93 o 
   4   6  -2       15.10        7.55      6.32 o 
   5   6  -2      275.40      295.54     10.93 o 
   6   6  -2      486.28      429.72     12.96 o 
   7   6  -2       78.81       81.70      7.88 o 
   8   6  -2       57.06       44.62      6.77 o 
   9   6  -2      524.67      589.50     15.22 o 
  10   6  -2      136.30      135.13     10.07 o 
  11   6  -2      716.88      741.68     17.88 o 
  12   6  -2       65.60       86.95      7.64 o 
  13   6  -2       68.70       66.18      7.88 o 
  14   6  -2       14.14       10.83      6.85 o 
  15   6  -2       21.44       17.97      8.53 o 
  16   6  -2       38.34       11.03      9.16 o 
  17   6  -2       84.47       96.82      9.39 o 
  18   6  -2       20.80       19.18      7.84 o 
  19   6  -2       31.03       50.27      9.11 o 
   0   8  -2       63.00       57.82      5.23 o 
   1   8  -2       53.13       53.94      6.80 o 
   2   8  -2      102.49      116.81      7.84 o 
   3   8  -2       22.73       25.69      6.54 o 
   4   8  -2       87.28      118.32      8.84 o 
   5   8  -2      103.13      103.57      9.75 o 
   6   8  -2      693.63      684.23     17.74 o 
   7   8  -2      423.00      418.54     17.03 o 
   8   8  -2       75.05       79.37      8.57 o 
   9   8  -2        4.48        5.19      6.63 o 
  10   8  -2      121.29      115.80     10.47 o 
  11   8  -2        7.58        9.99      6.46 o 
  12   8  -2       40.51       58.00      7.54 o 
  13   8  -2       35.68       50.53      8.75 o 
  14   8  -2       61.98       54.66     10.66 o 
  15   8  -2       13.75        8.98      9.05 o 
  16   8  -2       57.01       73.60      9.44 o 
  17   8  -2        0.31        0.01      7.71 o 
   0  10  -2       24.52       31.52      4.96 o 
   1  10  -2       17.26       15.52      7.48 o 
   2  10  -2       11.22       14.13      6.16 o 
   3  10  -2        5.46       10.39      5.44 o 
   4  10  -2        4.25        6.91      6.32 o 
   5  10  -2      146.36      153.75     10.41 o 
   6  10  -2      200.16      207.18     14.46 o 
   7  10  -2      192.82      157.92     14.28 o 
   8  10  -2        4.32       18.82      7.31 o 
   9  10  -2       10.37        0.01      8.60 o 
  10  10  -2       72.99       52.79      9.41 o 
  11  10  -2       12.08        6.00      9.19 o 
  12  10  -2        0.51        5.10      6.76 o 
  13  10  -2       10.69       12.80      7.48 o 
   0  12  -2       22.58       30.86      6.35 o 
   1  12  -2       26.22       42.35      7.96 o 
   2  12  -2       12.60       17.23      7.39 o 
   3  12  -2       30.76       31.00     10.27 o 
   4  12  -2        0.44        8.19      6.68 o 
   5  12  -2        5.94        0.01      9.43 o 
   6  12  -2       57.39       57.79     10.06 o 
   0   1  -1     2269.15     2194.02      9.32 o 
   1   1  -1     2275.37     2530.54     13.46 o 
   2   1  -1     2988.31     3234.04     16.02 o 
   3   1  -1    13921.39    15274.21    152.39 o 
   4   1  -1     8029.89     8472.28    118.16 o 
   5   1  -1     3175.27     3338.02     19.42 o 
   6   1  -1      140.45      122.48      5.22 o 
   7   1  -1     2672.07     2655.41     19.83 o 
   8   1  -1     1411.25     1535.95     16.24 o 
   9   1  -1     1410.22     1441.01     16.35 o 
  10   1  -1     1292.48     1241.27     16.81 o 
  11   1  -1      785.72      840.68     14.04 o 
  12   1  -1      172.86      174.40      7.94 o 
  13   1  -1        4.10        0.00      7.93 o 
  14   1  -1      767.83      733.73     17.29 o 
  15   1  -1      534.18      526.26     15.60 o 
  16   1  -1       73.48       61.02     10.69 o 
  17   1  -1      640.24      633.32     18.23 o 
  18   1  -1       83.23       86.11     11.60 o 
  19   1  -1       40.28       33.77      8.57 o 
  20   1  -1      124.40      157.78      9.05 o 
  21   1  -1       17.02       24.12      7.67 o 
  22   1  -1       57.99       69.78     10.36 o 
  23   1  -1       62.17       63.86     12.42 o 
   0   3  -1     3684.95     3986.68     15.60 o 
   1   3  -1      204.07      224.67      6.33 o 
   2   3  -1     3629.04     3782.46     14.23 o 
   3   3  -1     1185.38     1245.15     28.59 o 
   4   3  -1     1859.73     1942.76     16.28 o 
   5   3  -1      248.79      318.75      7.56 o 
   6   3  -1     1163.76     1218.52     14.08 o 
   7   3  -1     1085.57     1081.73     13.96 o 
   8   3  -1      139.82      155.83      6.33 o 
   9   3  -1      124.19      140.13      6.55 o 
  10   3  -1       43.72       50.98      5.40 o 
  11   3  -1       14.11       16.77      4.42 o 
  12   3  -1      127.28      120.80      7.69 o 
  13   3  -1      160.87      177.25      8.35 o 
  14   3  -1      544.60      551.83     14.07 o 
  15   3  -1      208.75      178.75     11.10 o 
  16   3  -1      450.83      486.81     14.63 o 
  17   3  -1      143.10      137.18     10.52 o 
  18   3  -1       51.33       49.94      8.27 o 
  19   3  -1       62.32       59.53     10.05 o 
  20   3  -1      183.41      188.97     13.04 o 
  21   3  -1       65.99       80.96      8.70 o 
  22   3  -1        5.64       11.15      6.84 o 
  23   3  -1        2.72        0.01      8.70 o 
   0   5  -1     5551.20     5396.64     22.82 o 
   1   5  -1     1379.30     1359.18     15.87 o 
   2   5  -1      462.23      468.78      9.49 o 
   3   5  -1      323.23      376.55      9.29 o 
   4   5  -1      343.91      471.03     10.46 o 
   5   5  -1      447.69      418.52     10.42 o 
   6   5  -1       36.09       45.37      5.35 o 
   7   5  -1      529.57      499.21     11.56 o 
   8   5  -1      497.96      475.47     11.41 o 
   9   5  -1       32.41       38.20      5.71 o 
  10   5  -1      121.56      123.19      7.81 o 
  11   5  -1       45.63       57.57      6.84 o 
  12   5  -1      193.05      188.80      9.91 o 
  13   5  -1      397.05      364.98     13.28 o 
  14   5  -1      386.26      400.94     13.73 o 
  15   5  -1      405.31      435.19     15.13 o 
  16   5  -1      295.27      311.58     14.34 o 
  17   5  -1        0.71        0.01      6.54 o 
  18   5  -1       15.71       36.20      6.71 o 
  19   5  -1       84.27       91.38     10.13 o 
  20   5  -1      271.94      304.21     15.84 o 
  21   5  -1       29.07       23.31      8.95 o 
   0   7  -1      459.77      456.18      8.90 o 
   1   7  -1       26.25       25.21      6.43 o 
   2   7  -1      310.98      332.17      9.97 o 
   3   7  -1      886.91      802.04     15.26 o 
   4   7  -1       71.67       77.32      7.13 o 
   5   7  -1      293.23      215.00     10.09 o 
   6   7  -1      136.89      117.23      8.23 o 
   7   7  -1      318.49      283.60     10.42 o 
   8   7  -1      134.84      155.37      8.84 o 
   9   7  -1      145.25      114.05      8.79 o 
  10   7  -1       77.87       86.87      8.48 o 
  11   7  -1       68.48       65.94      7.66 o 
  12   7  -1       58.78       72.23      8.20 o 
  13   7  -1       30.60       30.55      6.85 o 
  14   7  -1      230.74      243.54     13.44 o 
  15   7  -1      107.47      127.42      9.37 o 
  16   7  -1       15.05        0.01      7.99 o 
  17   7  -1      121.52      131.88     11.56 o 
  18   7  -1       20.92       25.54      7.43 o 
  19   7  -1       13.64        7.26      8.36 o 
   0   9  -1      142.75      144.34      7.28 o 
   1   9  -1       22.02       18.39      6.27 o 
   2   9  -1      120.90      122.01     10.41 o 
   3   9  -1      727.39      738.37     19.02 o 
   4   9  -1      396.86      367.56     15.01 o 
   5   9  -1      254.38      268.85     14.28 o 
   6   9  -1       31.12       34.80      7.17 o 
   7   9  -1      250.02      227.48     12.21 o 
   8   9  -1       71.96       75.66      8.86 o 
   9   9  -1      153.51      136.56     11.40 o 
  10   9  -1       76.02       89.40      8.93 o 
  11   9  -1      100.47      102.20      9.96 o 
  12   9  -1       22.47       21.28      8.33 o 
  13   9  -1       12.26       12.19      7.91 o 
  14   9  -1       99.46      101.94     11.16 o 
  15   9  -1       82.22      111.84     11.87 o 
  16   9  -1       27.62       18.53     11.21 o 
  17   9  -1      125.02      141.56     14.91 o 
   0  11  -1       56.32       69.94      6.39 o 
   1  11  -1       39.86       43.00      8.42 o 
   2  11  -1       32.71       35.92      7.81 o 
   3  11  -1      106.17      103.42     11.05 o 
   4  11  -1       40.03       41.90      7.88 o 
   5  11  -1        2.23        6.92      6.84 o 
   6  11  -1       12.53        0.01      8.20 o 
   7  11  -1       15.64        4.25      7.47 o 
   8  11  -1       36.89       44.44      8.86 o 
   9  11  -1       21.60       23.29      9.05 o 
  10  11  -1       14.97       20.75      7.94 o 
  11  11  -1       22.81       19.54      7.36 o 
  12  11  -1        3.48        1.49      8.20 o 
   0  13  -1       63.84       86.74      7.81 o 
   1  13  -1       10.00        8.36      9.25 o 
   1   0   0     1889.25     1540.24     15.78 o 
   2   0   0     1934.86     1732.81      8.18 o 
   3   0   0     1603.96     1354.09      6.29 o 
   4   0   0     1059.22      816.97      6.11 o 
   5   0   0       89.61       51.08      4.54 o 
   6   0   0     5271.89     4539.59     16.29 o 
   7   0   0       10.20        0.00      3.87 o 
   8   0   0     3025.01     2579.58     14.44 o 
   9   0   0       14.18        1.82      3.72 o 
  10   0   0     1088.49     1078.48     10.71 o 
  11   0   0     1337.57      938.13     11.81 o 
  12   0   0     5084.29     5287.21     25.98 o 
  13   0   0      308.27      209.01      8.99 o 
  14   0   0     1576.95     1486.75     15.66 o 
  15   0   0        5.23        4.14      4.86 o 
  16   0   0       32.10       37.20      5.23 o 
  17   0   0      719.66      671.62     12.90 o 
  18   0   0      144.16      140.14      7.82 o 
  19   0   0        1.53        0.01      5.29 o 
  20   0   0      720.37      738.85     15.69 o 
  21   0   0       79.52       92.14      7.92 o 
  22   0   0      103.17      115.63      9.07 o 
  23   0   0        0.01        0.01      6.40 o 
   0   2   0    22320.88    20267.14    114.46 o 
   1   2   0     1788.91     1671.45      7.60 o 
   2   2   0      510.04      526.37      4.62 o 
   3   2   0     4226.38     3540.90     12.34 o 
   4   2   0      144.12      131.85      3.51 o 
   5   2   0     3081.38     2942.83     12.99 o 
   6   2   0      206.78      279.92      4.95 o 
   7   2   0      974.82      993.94      8.65 o 
   8   2   0        2.84        9.33      2.51 o 
   9   2   0      215.34      179.47      4.82 o 
  10   2   0       97.97      104.14      4.36 o 
  11   2   0      589.85      505.17      8.41 o 
  12   2   0      675.82      607.08      9.60 o 
  13   2   0      305.90      324.57      7.59 o 
  14   2   0      149.71      126.14      6.22 o 
  15   2   0      308.10      297.67      8.12 o 
  16   2   0        8.90        0.01      5.61 o 
  17   2   0     1073.58     1011.73     15.14 o 
  18   2   0        9.23        4.68      5.53 o 
  19   2   0       10.17        0.01      5.65 o 
  20   2   0       57.42       48.03      7.34 o 
  21   2   0       53.84       55.67      7.14 o 
  22   2   0       24.04       24.48      6.23 o 
  23   2   0        6.35        4.80      5.20 o 
   0   4   0        7.00        8.96      2.84 o 
   1   4   0      569.13      488.47      6.28 o 
   2   4   0       78.46       99.05      3.52 o 
   3   4   0      186.11      181.28      4.25 o 
   4   4   0     2243.51     2157.15     13.29 o 
   5   4   0     1040.95      992.73      9.24 o 
   6   4   0      850.70      792.37      8.62 o 
   7   4   0       10.36        3.59      2.79 o 
   8   4   0      253.82      306.23      6.34 o 
   9   4   0      382.46      342.19      6.87 o 
  10   4   0      291.49      255.12      6.34 o 
  11   4   0       73.40       56.78      4.40 o 
  12   4   0       41.48       29.06      3.72 o 
  13   4   0        1.00        0.01      3.56 o 
  14   4   0       14.51        5.06      4.17 o 
  15   4   0      227.08      231.79      8.35 o 
  16   4   0      277.22      266.92      9.62 o 
  17   4   0      682.05      652.38     13.84 o 
  18   4   0       13.76       20.11      4.39 o 
  19   4   0      202.66      204.63      9.31 o 
  20   4   0       59.50       61.73      6.94 o 
  21   4   0        5.15        5.35      5.30 o 
  22   4   0       18.14       20.48      5.91 o 
   0   6   0     2347.40     2141.43     11.67 o 
   1   6   0      105.98      120.50      4.47 o 
   2   6   0       52.35       32.89      3.79 o 
   3   6   0      116.21      153.31      4.96 o 
   4   6   0      768.27      668.67      9.48 o 
   5   6   0      192.50      172.43      5.88 o 
   6   6   0        3.63        6.03      3.09 o 
   7   6   0        0.27        9.33      3.57 o 
   8   6   0        2.15        1.86      2.98 o 
   9   6   0       79.34       72.61      5.13 o 
  10   6   0      232.36      219.49      7.08 o 
  11   6   0        0.84        1.59      3.45 o 
  12   6   0      195.94      211.11      7.43 o 
  13   6   0        2.79       10.33      3.42 o 
  14   6   0      104.42      104.73      6.30 o 
  15   6   0       92.21       98.71      6.57 o 
  16   6   0      131.27      119.34      8.11 o 
  17   6   0      415.85      391.63     12.28 o 
  18   6   0       30.79       25.36      6.66 o 
  19   6   0       87.08      102.26      7.45 o 
  20   6   0        0.03        0.37      5.00 o 
  21   6   0        0.11        2.59      4.96 o 
   0   8   0     3309.84     3154.51     23.57 o 
   1   8   0      541.68      457.88     10.74 o 
   2   8   0        9.15       13.04      4.11 o 
   3   8   0      663.03      608.72     11.22 o 
   4   8   0      113.82      125.24      6.04 o 
   5   8   0      218.03      222.84      7.91 o 
   6   8   0       45.39       56.65      4.86 o 
   7   8   0      159.75      122.79      6.42 o 
   8   8   0       39.24       54.28      5.12 o 
   9   8   0      214.37      207.48      7.84 o 
  10   8   0        2.94        7.04      4.71 o 
  11   8   0      357.55      356.29     10.16 o 
  12   8   0      251.41      239.04      9.38 o 
  13   8   0      103.39      112.32      7.67 o 
  14   8   0      102.94      114.79      8.04 o 
  15   8   0       45.29       57.86      6.86 o 
  16   8   0       35.81       28.10      7.12 o 
  17   8   0      260.68      285.64     10.84 o 
  18   8   0        6.16        9.40      5.68 o 
  19   8   0        1.60        0.02      6.33 o 
   0  10   0     1866.22     1686.91     22.17 o 
   1  10   0       61.64       68.66      8.18 o 
   2  10   0       25.20       23.20      6.00 o 
   3  10   0       37.01       36.35      5.44 o 
   4  10   0        4.18       12.86      3.92 o 
   5  10   0        0.03        7.43      4.23 o 
   6  10   0       82.21       81.58      6.47 o 
   7  10   0        1.77        6.40      4.29 o 
   8  10   0       72.29       74.22      6.63 o 
   9  10   0        3.16        2.49      5.18 o 
  10  10   0       27.14       28.25      6.15 o 
  11  10   0       82.28       78.23      7.35 o 
  12  10   0      220.00      209.59      9.99 o 
  13  10   0       10.50       24.42      6.40 o 
  14  10   0      103.76      116.65      8.16 o 
  15  10   0        0.21        3.94      5.52 o 
   0  12   0       35.67       37.18      5.90 o 
   1  12   0        2.32       11.15      4.13 o 
   2  12   0        0.49        0.54      4.84 o 
   3  12   0       24.57       22.87      4.93 o 
   4  12   0       26.60       55.65      6.01 o 
   5  12   0       20.05       25.18      5.85 o 
   6  12   0        2.10        0.02      5.17 o 
   7  12   0        2.71        3.01      4.92 o 
   8  12   0        2.63        2.02      4.74 o 
   9  12   0        1.62        8.12      5.08 o 
  10  12   0        3.94       19.44      7.44 o 
   1   1   1     2238.81     2409.65     14.49 o 
   2   1   1     2979.19     3211.95     17.05 o 
   3   1   1    13902.15    16536.04    170.71 o 
   4   1   1     8103.03     8875.25    128.80 o 
   5   1   1     3222.19     3461.07     21.13 o 
   6   1   1      142.98      127.47      5.84 o 
   7   1   1     2716.85     2763.74     21.00 o 
   8   1   1     1427.49     1532.56     17.09 o 
   9   1   1     1401.15     1401.02     17.38 o 
  10   1   1     1309.93     1240.99     17.13 o 
  11   1   1      769.53      725.05     14.64 o 
  12   1   1      174.54      180.89      9.07 o 
  13   1   1        5.59        1.16      7.34 o 
  14   1   1      765.36      724.46     17.75 o 
  15   1   1      535.55      486.39     16.09 o 
  16   1   1       77.23       51.07     12.28 o 
  17   1   1      646.39      625.76     17.95 o 
  18   1   1       84.96       92.48     11.07 o 
  19   1   1       37.51       30.59      9.20 o 
  20   1   1      124.09      115.04     11.24 o 
  21   1   1       18.70       28.02      8.10 o 
  22   1   1       60.52       53.85     12.11 o 
  23   1   1       61.04       67.69     11.76 o 
   1   3   1      198.09      212.42      6.85 o 
   2   3   1     3580.48     3810.55     77.55 o 
   3   3   1     1203.53     1234.00     30.48 o 
   4   3   1     1826.72     1832.69     16.91 o 
   5   3   1      260.47      312.23      8.37 o 
   6   3   1     1138.64     1167.55     14.23 o 
   7   3   1     1096.55     1032.51     14.61 o 
   8   3   1      137.07      146.15      6.69 o 
   9   3   1      130.83      142.33      7.18 o 
  10   3   1       41.96       41.38      5.78 o 
  11   3   1       15.95       20.83      4.39 o 
  12   3   1      125.46      100.62      7.90 o 
  13   3   1      159.35      174.76      9.56 o 
  14   3   1      537.70      526.81     14.68 o 
  15   3   1      203.61      181.84     11.05 o 
  16   3   1      440.67      413.34     15.90 o 
  17   3   1      147.96      142.05     10.81 o 
  18   3   1       48.94       32.39      9.08 o 
  19   3   1       61.28       65.31     11.14 o 
  20   3   1      185.45      188.97     13.06 o 
  21   3   1       68.70       79.29      9.63 o 
  22   3   1        6.53       16.23      7.86 o 
   1   5   1     1354.47     1306.61     16.81 o 
   2   5   1      450.36      431.04     10.86 o 
   3   5   1      313.10      339.30      9.69 o 
   4   5   1      333.27      413.71     10.89 o 
   5   5   1      433.41      384.01     10.24 o 
   6   5   1       34.55       38.52      5.64 o 
   7   5   1      520.99      471.60     12.71 o 
   8   5   1      507.70      478.15     12.50 o 
   9   5   1       29.14       15.36      6.55 o 
  10   5   1      127.54      139.69      7.26 o 
  11   5   1       42.05       54.52      6.08 o 
  12   5   1      197.89      205.86     10.26 o 
  13   5   1      389.65      327.96     12.94 o 
  14   5   1      383.84      346.98     14.09 o 
  15   5   1      396.27      366.72     16.21 o 
  16   5   1      288.65      323.65     14.52 o 
  17   5   1        1.11        3.04      5.84 o 
  18   5   1       15.58       26.41      7.43 o 
  19   5   1       82.41      103.78     10.09 o 
  20   5   1      275.39      290.42     15.82 o 
  21   5   1       30.45       43.98      8.07 o 
   1   7   1       23.91       27.42      5.95 o 
   2   7   1      304.40      285.71     11.29 o 
   3   7   1      888.06      749.45     17.39 o 
   4   7   1       74.82       78.67      7.53 o 
   5   7   1      301.16      233.91     10.56 o 
   6   7   1      132.37      126.68      8.39 o 
   7   7   1      326.27      282.86     11.67 o 
   8   7   1      136.13      148.45      9.59 o 
   9   7   1      145.80      136.40     10.11 o 
  10   7   1       79.74       71.53      9.05 o 
  11   7   1       68.12       76.46      7.41 o 
  12   7   1       57.69       53.65      9.48 o 
  13   7   1       31.57       33.80      7.56 o 
  14   7   1      228.72      242.33     13.60 o 
  15   7   1      106.72      110.89     10.91 o 
  16   7   1       13.71       15.72      7.09 o 
  17   7   1      123.46      143.11     12.51 o 
  18   7   1       20.52       26.85      8.54 o 
  19   7   1       13.05       16.79      8.22 o 
   1   9   1       20.39       11.62      6.85 o 
   2   9   1      118.79      126.26     10.73 o 
   3   9   1      727.11      713.16     19.80 o 
   4   9   1      403.94      317.60     16.06 o 
   5   9   1      260.16      270.10     14.67 o 
   6   9   1       30.92       24.25      7.73 o 
   7   9   1      256.35      263.60     12.82 o 
   8   9   1       72.80       71.82      9.19 o 
   9   9   1      152.00      137.83     11.13 o 
  10   9   1       77.61       75.49      9.80 o 
  11   9   1       98.23       79.52     11.27 o 
  12   9   1       21.34       17.81      8.09 o 
  13   9   1       13.35       31.67      7.64 o 
  14   9   1       99.00      124.92     11.19 o 
  15   9   1       82.80      129.49     11.65 o 
  16   9   1       28.79       14.88     11.50 o 
  17   9   1      126.08      156.59     14.98 o 
   1  11   1       38.14       54.31      7.91 o 
   2  11   1       31.69       29.68      8.22 o 
   3  11   1      105.62       33.47      9.07 o 
   4  11   1       41.56       41.00      8.40 o 
   5  11   1        2.55        0.01      7.67 o 
   6  11   1       13.14        6.38      8.75 o 
   7  11   1       16.60       11.31      7.76 o 
   8  11   1       37.78       37.14      9.31 o 
   9  11   1       21.14       24.78      9.08 o 
  10  11   1       15.52       25.08      7.63 o 
  11  11   1       21.96       26.95      8.41 o 
  12  11   1        3.42       11.73      7.73 o 
   1  13   1       10.01       13.15      8.76 o 
   1   2   2      156.27      230.60      7.35 o 
   2   2   2      626.33      636.59     11.02 o 
   3   2   2      333.58      336.34      8.89 o 
   4   2   2      324.33      278.94      8.39 o 
   5   2   2      213.96      212.53      8.92 o 
   6   2   2     3766.77     4002.89     22.57 o 
   7   2   2      936.23     1000.77     15.69 o 
   8   2   2      282.75      278.92      9.33 o 
   9   2   2       85.74       75.30      6.80 o 
  10   2   2      409.16      408.54     12.19 o 
  11   2   2      265.87      255.62     11.07 o 
  12   2   2      193.86      172.08      9.95 o 
  13   2   2       29.63       32.63      6.11 o 
  14   2   2      128.96      122.94      9.35 o 
  15   2   2       32.49       24.69      8.28 o 
  16   2   2      213.54      216.75     11.46 o 
  17   2   2       28.38       19.32      8.24 o 
  18   2   2       95.62       81.57     10.87 o 
  19   2   2       37.95       29.00     10.55 o 
  20   2   2       93.16       78.86     11.77 o 
  21   2   2       13.94        0.01     11.22 o 
  22   2   2       59.31       28.35     14.18 o 
   1   4   2     2216.63     2288.89     22.95 o 
   2   4   2      528.01      541.23     12.42 o 
   3   4   2     1656.53     1634.01     20.17 o 
   4   4   2      139.74      161.43      7.31 o 
   5   4   2       71.54       66.29      6.95 o 
   6   4   2     1001.06     1087.63     17.38 o 
   7   4   2       40.28       56.33      6.98 o 
   8   4   2      172.65      200.58      9.67 o 
   9   4   2     1219.70     1103.68     20.04 o 
  10   4   2      406.40      429.58     13.63 o 
  11   4   2     1472.70     1369.09     22.30 o 
  12   4   2      233.14      246.72     12.13 o 
  13   4   2      393.11      378.93     14.25 o 
  14   4   2        7.75       13.51      6.63 o 
  15   4   2       12.50       17.90      6.43 o 
  16   4   2       92.07       88.12      9.99 o 
  17   4   2      171.06      161.68     12.14 o 
  18   4   2       62.17       55.62     10.24 o 
  19   4   2       59.67       62.31      9.85 o 
  20   4   2       72.91       85.67     10.95 o 
  21   4   2       49.13       52.99     12.27 o 
   1   6   2      600.28      578.74     14.45 o 
   2   6   2       49.59       36.71      6.56 o 
   3   6   2      632.29      645.20     15.12 o 
   4   6   2       15.22       21.89      5.94 o 
   5   6   2      273.79      323.15     11.36 o 
   6   6   2      485.04      418.68     14.07 o 
   7   6   2       82.79      102.65      7.34 o 
   8   6   2       57.65       33.72      7.64 o 
   9   6   2      521.80      537.15     16.64 o 
  10   6   2      138.73      116.85     10.58 o 
  11   6   2      713.78      698.02     19.03 o 
  12   6   2       63.12       55.05      8.89 o 
  13   6   2       65.33       64.25      7.93 o 
  14   6   2       15.72       23.29      5.96 o 
  15   6   2       22.01       29.76      7.04 o 
  16   6   2       36.15       25.11      9.54 o 
  17   6   2       85.33       98.79     10.22 o 
  18   6   2       20.76       37.17      7.77 o 
  19   6   2       30.45       35.69     10.43 o 
   1   8   2       56.32       37.60      7.90 o 
   2   8   2      103.93       75.00      9.19 o 
   3   8   2       24.10       28.04      6.79 o 
   4   8   2       87.37      118.67      9.40 o 
   5   8   2      103.88      104.98      9.76 o 
   6   8   2      691.39      689.00     18.58 o 
   7   8   2      429.78      427.62     16.18 o 
   8   8   2       75.98       86.91      8.55 o 
   9   8   2        4.29       16.94      6.19 o 
  10   8   2      125.42      144.45     11.03 o 
  11   8   2        8.15        6.06      6.78 o 
  12   8   2       40.19       34.37      8.57 o 
  13   8   2       37.60       46.27      7.98 o 
  14   8   2       62.23       87.57      9.28 o 
  15   8   2       13.81        8.91      8.91 o 
  16   8   2       55.37       62.14     10.89 o 
  17   8   2        0.21        0.01      7.91 o 
   1  10   2       17.56       11.17      8.14 o 
   2  10   2       12.20        0.01      8.37 o 
   3  10   2        5.00        0.01      7.46 o 
   4  10   2        4.89        0.01      7.74 o 
   5  10   2      145.37      139.01     11.13 o 
   6  10   2      199.40      224.82     14.82 o 
   7  10   2      195.00      193.64     13.95 o 
   8  10   2        4.85       16.03      7.45 o 
   9  10   2        9.57       15.08      6.89 o 
  10  10   2       75.11       60.63     10.35 o 
  11  10   2       11.91       19.97      7.12 o 
  12  10   2        0.62        6.37      6.67 o 
  13  10   2       11.11       11.62      7.35 o 
   1  12   2       25.15       26.65      9.05 o 
   2  12   2       12.12        3.39      9.53 o 
   3  12   2       31.44       47.37     10.61 o 
   4  12   2        0.35        0.01      8.33 o 
   5  12   2        5.78       15.09      7.73 o 
   6  12   2       57.30       50.24     10.80 o 
   1   1   3      468.48      509.55     12.93 o 
   2   1   3      161.81      180.54     10.11 o 
   3   1   3      269.07      286.34     10.73 o 
   4   1   3      306.55      340.56     12.08 o 
   5   1   3        8.21       21.61      6.32 o 
   6   1   3       51.77       62.95      8.15 o 
   7   1   3       61.40       67.75      7.86 o 
   8   1   3      429.99      404.54     13.05 o 
   9   1   3      903.45     1015.56     19.31 o 
  10   1   3      302.46      321.41     12.63 o 
  11   1   3      372.23      354.40     14.26 o 
  12   1   3        8.50       26.38      6.64 o 
  13   1   3       37.93       15.99      8.36 o 
  14   1   3       13.74        5.72      7.26 o 
  15   1   3       32.69       29.94      7.95 o 
  16   1   3       64.27       63.85      9.27 o 
  17   1   3       29.49       18.30      8.77 o 
  18   1   3       19.24       26.78      7.57 o 
  19   1   3       57.20       45.09     10.59 o 
  20   1   3       32.68       21.90     10.12 o 
   1   3   3      113.10      108.48      7.84 o 
   2   3   3      257.42      237.07     10.52 o 
   3   3   3      568.70      629.42     14.88 o 
   4   3   3      410.55      394.68     12.49 o 
   5   3   3      188.23      223.16     11.34 o 
   6   3   3     1852.32     1901.18     24.90 o 
   7   3   3        0.99        9.45      7.68 o 
   8   3   3     1020.61     1067.95     21.43 o 
   9   3   3     1150.21     1139.86     22.26 o 
  10   3   3       94.54      101.48      8.75 o 
  11   3   3       79.60       87.52      9.79 o 
  12   3   3      191.55      215.46     11.30 o 
  13   3   3       43.65       24.98      9.41 o 
  14   3   3      287.73      301.71     14.37 o 
  15   3   3       26.52       24.97      8.68 o 
  16   3   3       89.09       80.50     10.77 o 
  17   3   3       20.43       40.05      7.75 o 
  18   3   3       45.39       57.66      9.13 o 
  19   3   3       45.75       42.97     11.81 o 
  20   3   3      133.60      135.35     15.04 o 
   1   5   3      247.53      256.08     11.28 o 
   2   5   3       39.53       27.04      9.06 o 
   3   5   3      742.79      673.94     17.40 o 
   4   5   3      121.85      107.36     10.16 o 
   5   5   3      641.19      610.16     17.18 o 
   6   5   3     1266.48     1271.12     23.57 o 
   7   5   3      252.40      278.65     12.31 o 
   8   5   3      809.05      795.13     20.97 o 
   9   5   3      936.70      919.18     22.23 o 
  10   5   3      313.94      287.42     14.35 o 
  11   5   3       93.66      122.33      9.70 o 
  12   5   3       86.48       80.30      9.44 o 
  13   5   3      135.92      129.39     12.83 o 
  14   5   3      230.95      253.74     14.94 o 
  15   5   3      130.97      122.21     12.10 o 
  16   5   3       20.82       13.39     10.52 o 
  17   5   3       57.73       67.33     10.29 o 
  18   5   3       15.20       19.64      9.65 o 
  12   7   3       39.86       33.59      9.52 o 
  13   7   3       10.76        8.47      8.05 o 
  14   7   3       19.82       14.80      8.93 o 
  15   7   3        6.70        8.82      7.74 o 
  16   7   3       32.36       44.78     10.03 o 
                                                 
